# Supplementary material for: Kombucha: Production and Microbiological Research
Source: Foods. 2022 Oct 31;11(21):3456. doi: 10.3390/foods11213456 (PMC9658962; doi:10.3390/foods11213456)
Supplement: Supplementary file 1 [file foods-11-03456-s001.zip]

Archive with 1 entries (1 files):
- foods-1955037-supplementary.pdf
